# Supplementary material for: The impact of clade B lineage 5 MERS coronaviruses spike mutations from 2015 to 2023 on virus entry and replication competence
Source: PLoS Pathog. 2026 Feb 3;22(2):e1013336. doi: 10.1371/journal.ppat.1013336 (PMC12904574; doi:10.1371/journal.ppat.1013336)
Supplement: S1 Table — The genome position used is based on MERS-CoV reference genome (Accession: JX869059.2). (XLSX) [file ppat.1013336.s005.xlsx]

## Sheet: Sheet1
Fragment cutsite	Cutsite nucleotide	Genomic position
F1-F2	tggg	2442-2445
F2-F3	gacg	5706-5709
F3-F4	atgt	8134-8137
F4-F5	acgc	11685-11688
F5-F6	aagt	15140-15143
F6-F7	gagt	18106-10109
F7-F8	ctga	21317-21320
F8-F9	cact	25552-25555
F9-F10	acca	29375-29378
